# Supplementary material for: The role of Immune cells in Alzheimer's disease: a bidirectional Mendelian randomization study
Source: Front Aging Neurosci. 2024 Jul 15;16:1433691. doi: 10.3389/fnagi.2024.1433691 (PMC11284151; doi:10.3389/fnagi.2024.1433691)
Supplement: Supplementary Table S1 — The Causal of immunophenotypic traits to Alzheimer's disease (NG00075). [file Table_1.XLSX]

## Sheet: Table S1
Table S1 The Causal of Immunophenotypic Traits to Alzheimer's Disease (NG00075)
Outcome	Exposure	Method	Number of SNP	b	Standard Error	p_value	OR(95% CI)
AD NG00075	CD20 on switched memory B cell (GCST90001761)	Inverse variance weighted	85	0.0358127	0.011927	0.003	1.036 (1.013 - 1.061)
		MR Egger	85	0.0335779	0.0183826	0.071	1.034 (0.998 - 1.072)
		Weighted median	85	0.037564	0.0214184	0.079	1.038 (0.996 - 1.083)
		Weighted mode	85	0.0284868	0.023214	0.223	1.029 (0.983 - 1.077)
		Simple mode	85	0.0194553	0.0445633	0.664	1.020 (0.934 - 1.113)
	CD27 on IgD- CD38+ B cell (GCST90001803)	Inverse variance weighted	38	0.0614966	0.020898	0.003	1.063 (1.021 - 1.108)
		MR Egger	38	0.0659323	0.0442652	0.145	1.068 (0.979 - 1.165)
		Weighted median	38	0.052636	0.0304706	0.084	1.054 (0.993 - 1.119)
		Weighted mode	38	0.0351639	0.0534912	0.515	1.036 (0.933 - 1.150)
		Simple mode	38	0.0313305	0.064993	0.633	1.032 (0.908 - 1.172)
	CD28- CD4-CD8- T cell Absolute Count (GCST90001654)	Inverse variance weighted	61	-0.0410427	0.0154342	0.008	0.960 (0.931 - 0.989)
		MR Egger	61	-0.0167964	0.0239231	0.485	0.983 (0.938 - 1.031)
		Weighted median	61	-0.00988158	0.0266493	0.711	0.990 (0.940 - 1.043)
		Weighted mode	61	-0.00602796	0.0243504	0.805	0.994 (0.948 - 1.043)
		Simple mode	61	-0.0568717	0.0468925	0.23	0.945 (0.862 - 1.036)
	CD38 on CD3- CD19- (GCST90001810)	Inverse variance weighted	39	0.0389243	0.0130064	0.003	1.040 (1.014 - 1.067)
		MR Egger	39	0.0392767	0.0195057	0.051	1.040 (1.001 - 1.081)
		Weighted median	39	0.033004	0.0224419	0.141	1.034 (0.989 - 1.080)
		Weighted mode	39	0.0431693	0.0241507	0.082	1.044 (0.996 - 1.095)
		Simple mode	39	0.0354965	0.0338719	0.301	1.036 (0.970 - 1.107)
	CD4+ CD8dim T cell %leukocyte (GCST90001611)	Inverse variance weighted	96	0.0340394	0.0121954	0.005	1.035 (1.010 - 1.060)
		MR Egger	96	0.0279654	0.0209496	0.185	1.028 (0.987 - 1.071)
		Weighted median	96	0.0110106	0.0203949	0.589	1.011 (0.971 - 1.052)
		Weighted mode	96	0.0165135	0.023386	0.482	1.017 (0.971 - 1.064)
		Simple mode	96	0.0526488	0.0420228	0.213	1.054 (0.971 - 1.145)
	CD4+ CD8dim T cell %lymphocyte (GCST90001610)	Inverse variance weighted	97	0.0388032	0.0124169	0.002	1.040 (1.015 - 1.065)
		MR Egger	97	0.0279343	0.0231515	0.231	1.028 (0.983 - 1.076)
		Weighted median	97	0.0341707	0.0192812	0.076	1.035 (0.996 - 1.075)
		Weighted mode	97	0.0189535	0.0256235	0.461	1.019 (0.969 - 1.072)
		Simple mode	97	0.0453806	0.0420731	0.283	1.046 (0.964 - 1.136)
	HLA DR on B cell (GCST90002116)	Inverse variance weighted	119	-0.0271776	0.00771552	< 0.001	0.973 (0.959 - 0.988)
		MR Egger	119	-0.0179472	0.0125218	0.154	0.982 (0.958 - 1.007)
		Weighted median	119	-0.0232804	0.0131556	0.077	0.977 (0.952 - 1.003)
		Weighted mode	119	-0.0238244	0.0154649	0.126	0.976 (0.947 - 1.007)
		Simple mode	119	-0.0594692	0.0287497	0.041	0.942 (0.891 - 0.997)
	HLA DR on CD14- CD16+ monocyte (GCST90001984)	Inverse variance weighted	135	0.0222723	0.00856723	0.009	1.023 (1.005 - 1.040)
		MR Egger	135	0.0287105	0.0191286	0.136	1.029 (0.991 - 1.068)
		Weighted median	135	0.0135458	0.0127826	0.289	1.014 (0.989 - 1.039)
		Weighted mode	135	0.00510636	0.0220205	0.817	1.005 (0.963 - 1.049)
		Simple mode	135	0.0407901	0.0287502	0.158	1.042 (0.985 - 1.102)
	HLA DR on CD14+ CD16- monocyte (GCST90001988)	Inverse variance weighted	145	0.0387738	0.0076059	< 0.001	1.040 (1.024 - 1.055)
		MR Egger	145	0.045034	0.0145273	0.002	1.046 (1.017 - 1.076)
		Weighted median	145	0.0401211	0.0118874	< 0.001	1.041 (1.017 - 1.065)
		Weighted mode	145	0.0398856	0.0154566	0.011	1.041 (1.010 - 1.073)
		Simple mode	145	0.0208613	0.0298709	0.486	1.021 (0.963 - 1.083)
	HLA DR on CD14+ CD16+ monocyte (GCST90002007)	Inverse variance weighted	155	0.0223107	0.00707479	0.002	1.023 (1.008 - 1.037)
		MR Egger	155	0.0144077	0.0108708	0.187	1.015 (0.993 - 1.036)
		Weighted median	155	0.0288284	0.0111658	0.01	1.029 (1.007 - 1.052)
		Weighted mode	155	0.0234983	0.0116562	0.046	1.024 (1.001 - 1.047)
		Simple mode	155	0.0287795	0.02418	0.236	1.029 (0.982 - 1.079)
	HLA DR on CD14+ monocyte (GCST90001991)	Inverse variance weighted	140	0.0409047	0.00769252	< 0.001	1.042 (1.026 - 1.058)
		MR Egger	140	0.040975	0.0146885	0.006	1.042 (1.012 - 1.072)
		Weighted median	140	0.0410266	0.0118789	< 0.001	1.042 (1.018 - 1.066)
		Weighted mode	140	0.0363215	0.0166996	0.031	1.037 (1.004 - 1.071)
		Simple mode	140	0.0144466	0.030967	0.642	1.015 (0.955 - 1.078)
	HLA DR on CD33+ HLA DR+ CD14- (GCST90002108)	Inverse variance weighted	146	0.0289258	0.0064104	< 0.001	1.029 (1.016 - 1.042)
		MR Egger	146	0.0362696	0.0132245	0.007	1.037 (1.010 - 1.064)
		Weighted median	146	0.0332998	0.00918137	< 0.001	1.034 (1.015 - 1.053)
		Weighted mode	146	0.037341	0.014886	0.013	1.038 (1.008 - 1.069)
		Simple mode	146	0.0209329	0.021238	0.326	1.021 (0.980 - 1.065)
	HLA DR on CD33+ HLA DR+ CD14dim (GCST90002109)	Inverse variance weighted	107	0.0276966	0.00961888	0.004	1.028 (1.009 - 1.048)
		MR Egger	107	0.0530297	0.0201323	0.01	1.054 (1.014 - 1.097)
		Weighted median	107	0.0271406	0.0118665	0.022	1.028 (1.004 - 1.052)
		Weighted mode	107	0.0410047	0.022474	0.071	1.042 (0.997 - 1.089)
		Simple mode	107	0.0220889	0.0288253	0.445	1.022 (0.966 - 1.082)
	HLA DR on CD33dim HLA DR+ CD11b- (GCST90002111)	Inverse variance weighted	113	0.0237544	0.00816108	0.004	1.024 (1.008 - 1.041)
		MR Egger	113	0.0232993	0.0211257	0.272	1.024 (0.982 - 1.067)
		Weighted median	113	0.026911	0.0121192	0.026	1.027 (1.003 - 1.052)
		Weighted mode	113	0.0390111	0.0254096	0.128	1.040 (0.989 - 1.093)
		Simple mode	113	0.00382932	0.0298826	0.898	1.004 (0.947 - 1.064)
	HLA DR on monocyte (GCST90002010)	Inverse variance weighted	138	0.0294668	0.00821611	< 0.001	1.030 (1.013 - 1.047)
		MR Egger	138	0.0172525	0.0159823	0.282	1.017 (0.986 - 1.050)
		Weighted median	138	0.0335805	0.011838	0.005	1.034 (1.010 - 1.058)
		Weighted mode	138	0.0266561	0.018357	0.149	1.027 (0.991 - 1.065)
		Simple mode	138	0.018382	0.0301043	0.542	1.019 (0.960 - 1.080)

## Sheet: Table S2
TableS2 MR Result of Pleiotropy Test for Immune Cells to AD (NG00075)
GWAS ID	Exposure	Outcome	Egger Intercept	Standard error	p value
GCST90001761	CD20 on switched memory B cell	AD	0.001	0.004	0.873
GCST90001803	CD27 on IgD- CD38+ B cell	AD	-0.001	0.009	0.91
GCST90001654	CD28- CD4-CD8- T cell Absolute Count	AD	-0.007	0.005	0.192
GCST90001810	CD38 on CD3- CD19-	AD	0	0.006	0.981
GCST90001611	CD4+ CD8dim T cell %leukocyte	AD	0.002	0.005	0.722
GCST90001610	CD4+ CD8dim T cell %lymphocyte	AD	0.003	0.005	0.579
GCST90002116	HLA DR on B cell	AD	-0.003	0.004	0.351
GCST90001984	HLA DR on CD14- CD16+ monocyte	AD	-0.002	0.005	0.707
GCST90001988	HLA DR on CD14+ CD16- monocyte	AD	-0.002	0.004	0.613
GCST90002007	HLA DR on CD14+ CD16+ monocyte	AD	0.003	0.003	0.34
GCST90001991	HLA DR on CD14+ monocyte	AD	0	0.004	0.996
GCST90002108	HLA DR on CD33+ HLA DR+ CD14-	AD	-0.003	0.004	0.526
GCST90002109	HLA DR on CD33+ HLA DR+ CD14dim	AD	-0.008	0.006	0.156
GCST90002111	HLA DR on CD33dim HLA DR+ CD11b-	AD	0	0.006	0.981
GCST90002010	HLA DR on monocyte	AD	0.004	0.004	0.374

## Sheet: Table S3
Table S3 The Causal of Alzheimer's Disease (NG00075) to Immunophenotypic Traits
Exposure	Outcome	Method	Number of SNP	b	Standard Error	p_value	OR(95% CI)
AD NG00075	CD20 on switched memory B cell (GCST90001761)	MR Egger	139	-0.04605	0.0768787	0.55	0.955 (0.821 - 1.110)
		Weighted median	139	0.0333712	0.0457414	0.466	1.034 (0.945 - 1.131)
		Inverse variance weighted	139	0.00705033	0.0343237	0.837	1.007 (0.942 - 1.077)
		Simple mode	139	0.126058	0.122483	0.305	1.134 (0.892 - 1.442)
		Weighted mode	139	0.126058	0.0927104	0.176	1.134 (0.946 - 1.360)
	CD27 on IgD- CD38+ B cell (GCST90001803)	MR Egger	139	0.0534114	0.0689683	0.44	1.055 (0.921 - 1.208)
		Weighted median	139	0.00586468	0.0447613	0.896	1.006 (0.921 - 1.098)
		Inverse variance weighted	139	0.0044476	0.0307803	0.885	1.004 (0.946 - 1.067)
		Simple mode	139	0.0362338	0.117394	0.758	1.037 (0.824 - 1.305)
		Weighted mode	139	0.0126962	0.0885194	0.886	1.013 (0.851 - 1.205)
	CD28- CD4-CD8- T cell Absolute Count (GCST90001654)	MR Egger	139	-0.0386064	0.0704458	0.585	0.962 (0.838 - 1.105)
		Weighted median	139	-0.0430519	0.0492172	0.382	0.958 (0.870 - 1.055)
		Inverse variance weighted	139	-0.0526562	0.0313726	0.093	0.949 (0.892 - 1.009)
		Simple mode	139	-0.0582755	0.121441	0.632	0.943 (0.744 - 1.197)
		Weighted mode	139	-0.0650772	0.101193	0.521	0.937 (0.768 - 1.143)
	CD38 on CD3- CD19- (GCST90001810)	MR Egger	139	0.0329937	0.094488	0.727	1.034 (0.859 - 1.244)
		Weighted median	139	0.0199658	0.0635612	0.753	1.020 (0.901 - 1.156)
		Inverse variance weighted	139	0.0412517	0.0419261	0.325	1.042 (0.960 - 1.131)
		Simple mode	139	-0.0080032	0.155906	0.959	0.992 (0.731 - 1.347)
		Weighted mode	139	0.014816	0.116751	0.899	1.015 (0.807 - 1.276)
	CD4+ CD8dim T cell %leukocyte (GCST90001611)	MR Egger	139	0.0434894	0.0679962	0.524	1.044 (0.914 - 1.193)
		Weighted median	139	0.0149158	0.045457	0.743	1.015 (0.929 - 1.110)
		Inverse variance weighted	139	-0.0228327	0.030397	0.453	0.977 (0.921 - 1.037)
		Simple mode	139	-0.0480173	0.112045	0.669	0.953 (0.765 - 1.187)
		Weighted mode	139	0.0584757	0.0923779	0.528	1.060 (0.885 - 1.271)
	CD4+ CD8dim T cell %lymphocyte (GCST90001610)	MR Egger	139	0.036993	0.0683394	0.589	1.038 (0.908 - 1.186)
		Weighted median	139	0.0325878	0.0444367	0.463	1.033 (0.947 - 1.127)
		Inverse variance weighted	139	-0.0125537	0.0305123	0.681	0.988 (0.930 - 1.048)
		Simple mode	139	-0.0194562	0.112415	0.863	0.981 (0.787 - 1.222)
		Weighted mode	139	0.0711357	0.082939	0.393	1.074 (0.913 - 1.263)
	HLA DR on B cell (GCST90002116)	MR Egger	138	-0.0418365	0.0780873	0.593	0.959 (0.823 - 1.118)
		Weighted median	138	0.0442406	0.055195	0.423	1.045 (0.938 - 1.165)
		Inverse variance weighted	138	0.0187277	0.0349126	0.592	1.019 (0.952 - 1.091)
		Simple mode	138	0.0733778	0.128927	0.57	1.076 (0.836 - 1.386)
		Weighted mode	138	0.0636267	0.0987881	0.521	1.066 (0.878 - 1.293)
	HLA DR on CD14- CD16+ monocyte (GCST90001984)	MR Egger	138	-0.108794	0.0728125	0.137	0.897 (0.778 - 1.035)
		Weighted median	138	-0.0546935	0.0491514	0.266	0.947 (0.860 - 1.043)
		Inverse variance weighted	138	0.0124707	0.0328674	0.704	1.013 (0.949 - 1.080)
		Simple mode	138	-0.0823026	0.111698	0.462	0.921 (0.740 - 1.146)
		Weighted mode	138	-0.0653343	0.0941837	0.489	0.937 (0.779 - 1.127)
	HLA DR on CD14+ CD16- monocyte (GCST90001988)	MR Egger	137	-0.121707	0.0762735	0.113	0.885 (0.762 - 1.028)
		Weighted median	137	-0.0215785	0.0488664	0.659	0.979 (0.889 - 1.077)
		Inverse variance weighted	137	-0.0329992	0.0342115	0.335	0.968 (0.905 - 1.035)
		Simple mode	137	-0.031431	0.118069	0.79	0.969 (0.769 - 1.221)
		Weighted mode	137	-0.0221349	0.0870889	0.8	0.978 (0.825 - 1.160)
	HLA DR on CD14+ CD16+ monocyte (GCST90002007)	MR Egger	137	-0.116467	0.0747385	0.121	0.890 (0.769 - 1.030)
		Weighted median	137	0.00746535	0.047653	0.876	1.007 (0.918 - 1.106)
		Inverse variance weighted	137	-0.017114	0.0336265	0.611	0.983 (0.920 - 1.050)
		Simple mode	137	0.00684247	0.118363	0.954	1.007 (0.798 - 1.270)
		Weighted mode	137	0.0553592	0.0915931	0.547	1.057 (0.883 - 1.265)
	HLA DR on CD14+ monocyte (GCST90001991)	MR Egger	137	-0.113234	0.075464	0.136	0.893 (0.770 - 1.035)
		Weighted median	137	-0.0173417	0.0486216	0.721	0.983 (0.893 - 1.081)
		Inverse variance weighted	137	-0.0283277	0.033834	0.402	0.972 (0.910 - 1.039)
		Simple mode	137	-0.0106353	0.10485	0.919	0.989 (0.806 - 1.215)
		Weighted mode	137	-0.0106353	0.0823221	0.897	0.989 (0.842 - 1.163)
	HLA DR on CD33+ HLA DR+ CD14- (GCST90002108)	MR Egger	137	0.00995619	0.101185	0.922	1.010 (0.828 - 1.232)
		Weighted median	137	-0.006395	0.0681738	0.925	0.994 (0.869 - 1.136)
		Inverse variance weighted	137	-0.023163	0.0453633	0.61	0.977 (0.894 - 1.068)
		Simple mode	137	0.0208287	0.148542	0.889	1.021 (0.763 - 1.366)
		Weighted mode	137	0.0208287	0.114729	0.856	1.021 (0.815 - 1.279)
	HLA DR on CD33+ HLA DR+ CD14dim (GCST90002109)	MR Egger	136	-0.148511	0.106057	0.164	0.862 (0.700 - 1.061)
		Weighted median	136	-0.0213242	0.067544	0.752	0.979 (0.858 - 1.117)
		Inverse variance weighted	136	0.00127583	0.0478394	0.979	1.001 (0.912 - 1.100)
		Simple mode	136	0.0126201	0.160261	0.937	1.013 (0.740 - 1.386)
		Weighted mode	136	-0.0398677	0.122476	0.745	0.961 (0.756 - 1.222)
	HLA DR on CD33dim HLA DR+ CD11b- (GCST90002111)	MR Egger	137	-0.0940328	0.112705	0.406	0.910 (0.730 - 1.135)
		Weighted median	137	-0.0127461	0.0701179	0.856	0.987 (0.861 - 1.133)
		Inverse variance weighted	137	0.0753453	0.0507659	0.138	1.078 (0.976 - 1.191)
		Simple mode	137	0.0173712	0.174359	0.921	1.018 (0.723 - 1.432)
		Weighted mode	137	-0.151863	0.12997	0.245	0.859 (0.666 - 1.108)
	HLA DR on monocyte (GCST90002010)	MR Egger	136	-0.115816	0.0724034	0.112	0.891 (0.773 - 1.026)
		Weighted median	136	-0.0461824	0.049227	0.348	0.955 (0.867 - 1.052)
		Inverse variance weighted	136	-0.0333066	0.0325093	0.306	0.967 (0.908 - 1.031)
		Simple mode	136	0.00675107	0.12393	0.957	1.007 (0.790 - 1.284)
		Weighted mode	136	-0.0229853	0.0898923	0.799	0.977 (0.819 - 1.166)

## Sheet: Table S4
TableS4 MR Result of Pleiotropy Test for AD (NG00075) to Immune Cells
GWAS ID	Outcome	exposure	Egger Intercept	Standard error	p value
GCST90001761	CD20 on switched memory B cell	AD	0.00564953	0.00731625	0.441332
GCST90001803	CD27 on IgD- CD38+ B cell	AD	-0.00519866	0.0065529	0.428953
GCST90001654	CD28- CD4-CD8- T cell Absolute Count	AD	-0.00149468	0.00670516	0.823934
GCST90001810	CD38 on CD3- CD19-	AD	0.000872028	0.00894178	0.922454
GCST90001611	CD4+ CD8dim T cell %leukocyte	AD	-0.00706184	0.00647636	0.27745
GCST90001610	CD4+ CD8dim T cell %lymphocyte	AD	-0.00527565	0.00650908	0.419055
GCST90002116	HLA DR on B cell	AD	0.00647379	0.00746445	0.387315
GCST90001984	HLA DR on CD14- CD16+ monocyte	AD	0.0129004	0.00692751	0.0647328
GCST90001988	HLA DR on CD14+ CD16- monocyte	AD	0.00946401	0.00727756	0.195667
GCST90002007	HLA DR on CD14+ CD16+ monocyte	AD	0.0105729	0.00711091	0.139386
GCST90001991	HLA DR on CD14+ monocyte	AD	0.00905816	0.0072002	0.210548
GCST90002108	HLA DR on CD33+ HLA DR+ CD14-	AD	-0.00353114	0.00964331	0.714808
GCST90002109	HLA DR on CD33+ HLA DR+ CD14dim	AD	0.0160099	0.0101313	0.116409
GCST90002111	HLA DR on CD33dim HLA DR+ CD11b-	AD	0.0180845	0.0107617	0.0951827
GCST90002010	HLA DR on monocyte	AD	0.00880658	0.00690913	0.204646

## Sheet: Table S5
Table S5 The Causal of Immunophenotypic Traits to Alzheimer's Disease (Finngene database)
Outcome	Exposure	Method	Number of SNP	b	Standard Error	p_value	OR(95% CI)
AD	CD20 on switched memory B cell (GCST90001761)	MR Egger	176	0.00275639	0.0151285	0.856	1.003 (0.973 - 1.033)
		Weighted median	176	-0.00861765	0.0137358	0.53	0.991 (0.965 - 1.018)
		Inverse variance weighted	176	0.0122008	0.0093212	0.191	1.012 (0.994 - 1.031)
		Simple mode	176	0.000187056	0.0262961	0.994	1.000 (0.950 - 1.053)
		Weighted mode	176	-0.00697054	0.0142351	0.625	0.993 (0.966 - 1.021)
	CD27 on IgD- CD38+ B cell (GCST90001803)	MR Egger	92	-0.00406629	0.0298337	0.892	0.996 (0.939 - 1.056)
		Weighted median	92	0.0158189	0.0223489	0.479	1.016 (0.972 - 1.061)
		Inverse variance weighted	92	0.0168189	0.013709	0.22	1.017 (0.990 - 1.045)
		Simple mode	92	0.0530078	0.0422363	0.213	1.054 (0.971 - 1.145)
		Weighted mode	92	0.027136	0.0314612	0.391	1.028 (0.966 - 1.093)
	CD28- CD4-CD8- T cell Absolute Count (GCST90001654)	MR Egger	131	0.00712972	0.00932715	0.446	1.007 (0.989 - 1.026)
		Weighted median	131	0.0134385	0.0123822	0.278	1.014 (0.989 - 1.038)
		Inverse variance weighted	131	0.00341974	0.00738581	0.643	1.003 (0.989 - 1.018)
		Simple mode	131	0.00564507	0.0263637	0.831	1.006 (0.955 - 1.059)
		Weighted mode	131	0.00564507	0.0095847	0.557	1.006 (0.987 - 1.025)
	CD38 on CD3- CD19- (GCST90001810)	MR Egger	99	0.0025098	0.0117551	0.831	1.003 (0.980 - 1.026)
		Weighted median	99	-0.00743333	0.0116199	0.522	0.993 (0.970 - 1.015)
		Inverse variance weighted	99	-0.00777967	0.00787503	0.323	0.992 (0.977 - 1.008)
		Simple mode	99	-0.0252149	0.0207085	0.226	0.975 (0.936 - 1.015)
		Weighted mode	99	-0.00766486	0.0121237	0.529	0.992 (0.969 - 1.016)
	CD4+ CD8dim T cell %leukocyte (GCST90001611)	MR Egger	145	0.00522862	0.0126162	0.679	1.005 (0.981 - 1.030)
		Weighted median	145	0.00266522	0.0146222	0.855	1.003 (0.974 - 1.032)
		Inverse variance weighted	145	0.0206282	0.00883506	0.02	1.021 (1.003 - 1.039)
		Simple mode	145	0.027657	0.0292485	0.346	1.028 (0.971 - 1.089)
		Weighted mode	145	0.0137988	0.0118784	0.247	1.014 (0.991 - 1.038)
	CD4+ CD8dim T cell %lymphocyte (GCST90001610)	MR Egger	148	0.0109693	0.0157364	0.487	1.011 (0.980 - 1.043)
		Weighted median	148	0.0286039	0.013446	0.033	1.029 (1.002 - 1.056)
		Inverse variance weighted	148	0.0319019	0.0100178	0.001	1.032 (1.012 - 1.053)
		Simple mode	148	0.0189335	0.028923	0.514	1.019 (0.963 - 1.079)
		Weighted mode	148	0.0235967	0.0133028	0.078	1.024 (0.998 - 1.051)
	HLA DR on B cell (GCST90002116)	MR Egger	173	-0.0142412	0.0110671	0.2	0.986 (0.965 - 1.007)
		Weighted median	173	-0.0186461	0.0128223	0.146	0.982 (0.957 - 1.007)
		Inverse variance weighted	173	-0.0222005	0.00715561	0.002	0.978 (0.964 - 0.992)
		Simple mode	173	-0.00886762	0.0234332	0.706	0.991 (0.947 - 1.038)
		Weighted mode	173	-0.0142253	0.012153	0.243	0.986 (0.963 - 1.010)
	HLA DR on CD14- CD16+ monocyte (GCST90001984)	MR Egger	189	-0.00886522	0.00973437	0.364	0.991 (0.972 - 1.010)
		Weighted median	189	0.00290358	0.010016	0.772	1.003 (0.983 - 1.023)
		Inverse variance weighted	189	0.00237178	0.00704768	0.736	1.002 (0.989 - 1.016)
		Simple mode	189	3.15228e-05	0.0205682	0.999	1.000 (0.961 - 1.041)
		Weighted mode	189	-0.00523409	0.00872936	0.549	0.995 (0.978 - 1.012)
	HLA DR on CD14+ CD16- monocyte (GCST90001988)	MR Egger	192	0.0109518	0.0103431	0.291	1.011 (0.991 - 1.032)
		Weighted median	192	0.0131579	0.00967246	0.174	1.013 (0.994 - 1.033)
		Inverse variance weighted	192	0.023117	0.00697299	< 0.001	1.023 (1.009 - 1.037)
		Simple mode	192	0.0342602	0.0231443	0.14	1.035 (0.989 - 1.083)
		Weighted mode	192	0.0121129	0.00995963	0.225	1.012 (0.993 - 1.032)
	HLA DR on CD14+ CD16+ monocyte (GCST90002007)	MR Egger	185	0.0126161	0.0122049	0.303	1.013 (0.989 - 1.037)
		Weighted median	185	0.0200496	0.0119658	0.094	1.020 (0.997 - 1.044)
		Inverse variance weighted	185	0.0265531	0.00764361	< 0.001	1.027 (1.012 - 1.042)
		Simple mode	185	0.0223396	0.0247798	0.368	1.023 (0.974 - 1.073)
		Weighted mode	185	0.0149524	0.0125343	0.234	1.015 (0.990 - 1.040)
	HLA DR on CD14+ monocyte (GCST90001991)	MR Egger	179	-0.0260162	0.0194056	0.182	0.974 (0.938 - 1.012)
		Weighted median	179	-0.022435	0.0131022	0.087	0.978 (0.953 - 1.003)
		Inverse variance weighted	179	-0.0105447	0.00954188	0.269	0.990 (0.971 - 1.008)
		Simple mode	179	-0.0202999	0.0277974	0.466	0.980 (0.928 - 1.035)
		Weighted mode	179	-0.0310057	0.0201071	0.125	0.969 (0.932 - 1.008)
	HLA DR on CD33+ HLA DR+ CD14- (GCST90002108)	MR Egger	184	-0.00619072	0.00782747	0.43	0.994 (0.979 - 1.009)
		Weighted median	184	0.00171065	0.00706247	0.809	1.002 (0.988 - 1.016)
		Inverse variance weighted	184	0.000954525	0.00507747	0.851	1.001 (0.991 - 1.011)
		Simple mode	184	0.0123057	0.0173712	0.48	1.012 (0.978 - 1.047)
		Weighted mode	184	-0.00194187	0.00762132	0.799	0.998 (0.983 - 1.013)
	HLA DR on CD33+ HLA DR+ CD14dim (GCST90002109)	MR Egger	160	-0.00443865	0.00912834	0.627	0.996 (0.978 - 1.014)
		Weighted median	160	-0.00917621	0.00888134	0.302	0.991 (0.974 - 1.008)
		Inverse variance weighted	160	0.00675079	0.00623666	0.279	1.007 (0.995 - 1.019)
		Simple mode	160	0.0166436	0.019888	0.404	1.017 (0.978 - 1.057)
		Weighted mode	160	-0.00497258	0.00814331	0.542	0.995 (0.979 - 1.011)
	HLA DR on CD33dim HLA DR+ CD11b- (GCST90002111)	MR Egger	145	0.0332243	0.0192998	0.087	1.034 (0.995 - 1.074)
		Weighted median	145	0.00307499	0.0116633	0.792	1.003 (0.980 - 1.026)
		Inverse variance weighted	145	0.00172878	0.00884859	0.845	1.002 (0.985 - 1.019)
		Simple mode	145	-0.00516192	0.0275191	0.851	0.995 (0.943 - 1.050)
		Weighted mode	145	0.00532304	0.0200696	0.791	1.005 (0.967 - 1.046)
	HLA DR on monocyte (GCST90002010)	MR Egger	175	0.00061934	0.0137696	0.964	1.001 (0.974 - 1.028)
		Weighted median	175	0.0133892	0.0122136	0.273	1.013 (0.990 - 1.038)
		Inverse variance weighted	175	0.0227635	0.00791628	0.004	1.023 (1.007 - 1.039)
		Simple mode	175	-0.00826682	0.0289237	0.775	0.992 (0.937 - 1.050)
		Weighted mode	175	-0.0117285	0.0216147	0.588	0.988 (0.947 - 1.031)

## Sheet: Table S6
Table S6 MR Result of Pleiotropy Test from Immune Cell t0 AD (Finngene database)
GWAS ID	Exposure	Outcome	Egger Intercept	Standard error	p value
GCST90001761	CD20 on switched memory B cell	AD	0.00264374	0.00333335	0.42879
GCST90001803	CD27 on IgD- CD38+ B cell	AD	0.00456387	0.00579025	0.432651
GCST90001654	CD28- CD4-CD8- T cell Absolute Count	AD	-0.00193822	0.00296474	0.514433
GCST90001810	CD38 on CD3- CD19-	AD	-0.0046244	0.00392859	0.24203
GCST90001611	CD4+ CD8dim T cell %leukocyte	AD	0.00547461	0.00322156	0.0914244
GCST90001610	CD4+ CD8dim T cell %lymphocyte	AD	0.00624326	0.00363567	0.0880587
GCST90002116	HLA DR on B cell	AD	-0.00301187	0.00319402	0.347026
GCST90001984	HLA DR on CD14- CD16+ monocyte	AD	0.00413802	0.00451879	0.36105
GCST90001988	HLA DR on CD14+ CD16- monocyte	AD	0.00531853	0.00335075	0.114115
GCST90002007	HLA DR on CD14+ CD16+ monocyte	AD	0.00508861	0.00305635	0.0976007
GCST90001991	HLA DR on CD14+ monocyte	AD	0.00533248	0.00364776	0.145498
GCST90002108	HLA DR on CD33+ HLA DR+ CD14-	AD	0.00389535	0.00325049	0.232323
GCST90002109	HLA DR on CD33+ HLA DR+ CD14dim	AD	0.0056217	0.00336517	0.0967898
GCST90002111	HLA DR on CD33dim HLA DR+ CD11b-	AD	-0.00967507	0.00528013	0.0689793
GCST90002010	HLA DR on monocyte	AD	0.00769139	0.00392867	0.0518668

## Sheet: Table S7
Table S7 MR Result of Pleiotropy Test from AD(Finngene database) to Immune Cells
GWAS ID	Exposure	Outcome	Egger Intercept	Standard error	p value
GCST90001611	AD	CD4+ CD8dim T cell %leukocyte	0.000761055	0.00266766	0.775577
GCST90001610	AD	CD4+ CD8dim T cell %lymphocyte	0.000856444	0.00263368	0.745215
GCST90002116	AD	HLA DR on B cell	0.000122984	0.00279029	0.964867
GCST90001988	AD	HLA DR on CD14+ CD16- monocyte	-0.00117815	0.00257335	0.647339
GCST90001991	AD	HLA DR on CD14+ monocyte	-0.000993452	0.00257824	0.700214
GCST90002010	AD	HLA DR on monocyte	-0.00127958	0.00257201	0.619121

## Sheet: Table S8
Table S8 The Causal of Immunophenotypic Traits to Alzheimer's Disease (GCST90027158)
Outcome	Exposure	Method	Number of SNP	b	Standard Error	p_value	OR(95% CI)
AD GCST90027158	CD20 on switched memory B cell (GCST90001761)	MR Egger	175	0.00832287	0.00880996	0.346	1.008 (0.991 - 1.026)
		Weighted median	175	0.00117495	0.00802865	0.884	1.001 (0.986 - 1.017)
		Inverse variance weighted	175	0.00888839	0.00554866	0.109	1.009 (0.998 - 1.020)
		Simple mode	175	0.0169952	0.0168154	0.314	1.017 (0.984 - 1.051)
		Weighted mode	175	-0.00146779	0.00856459	0.864	0.999 (0.982 - 1.015)
	CD27 on IgD- CD38+ B cell (GCST90001803)	MR Egger	91	0.0330911	0.0186354	0.079	1.034 (0.997 - 1.072)
		Weighted median	91	0.0225419	0.0116529	0.053	1.023 (1.000 - 1.046)
		Inverse variance weighted	91	0.00978238	0.00824442	0.235	1.010 (0.994 - 1.026)
		Simple mode	91	0.0584648	0.0307082	0.06	1.060 (0.998 - 1.126)
		Weighted mode	91	0.0554669	0.0224899	0.016	1.057 (1.011 - 1.105)
	CD28- CD4-CD8- T cell Absolute Count (GCST90001654)	MR Egger	128	0.00988721	0.00785541	0.21	1.010 (0.995 - 1.026)
		Weighted median	128	0.00654737	0.00916915	0.475	1.007 (0.989 - 1.025)
		Inverse variance weighted	128	0.00630491	0.00544175	0.247	1.006 (0.996 - 1.017)
		Simple mode	128	0.0304618	0.0174492	0.083	1.031 (0.996 - 1.067)
		Weighted mode	128	0.0115836	0.00929958	0.215	1.012 (0.993 - 1.030)
	CD38 on CD3- CD19- (GCST90001810)	MR Egger	95	-0.00925259	0.00736048	0.212	0.991 (0.977 - 1.005)
		Weighted median	95	-0.00559922	0.00721003	0.437	0.994 (0.980 - 1.009)
		Inverse variance weighted	95	0.000358175	0.00488485	0.942	1.000 (0.991 - 1.010)
		Simple mode	95	-0.0022722	0.0145585	0.876	0.998 (0.970 - 1.027)
		Weighted mode	95	-0.00805744	0.00802058	0.318	0.992 (0.977 - 1.008)
	CD4+ CD8dim T cell %leukocyte (GCST90001611)	MR Egger	142	0.0198461	0.0106367	0.064	1.020 (0.999 - 1.042)
		Weighted median	142	0.0154418	0.00946926	0.103	1.016 (0.997 - 1.035)
		Inverse variance weighted	142	0.0174813	0.00650956	0.007	1.018 (1.005 - 1.031)
		Simple mode	142	0.0357515	0.0275764	0.197	1.036 (0.982 - 1.094)
		Weighted mode	142	0.00938663	0.0137473	0.496	1.009 (0.983 - 1.037)
	CD4+ CD8dim T cell %lymphocyte (GCST90001610)	MR Egger	145	0.0324692	0.0110034	0.004	1.033 (1.011 - 1.056)
		Weighted median	145	0.0171203	0.00909994	0.06	1.017 (0.999 - 1.036)
		Inverse variance weighted	145	0.0200794	0.00653706	0.002	1.020 (1.007 - 1.033)
		Simple mode	145	0.023138	0.0224357	0.304	1.023 (0.979 - 1.069)
		Weighted mode	145	0.0203672	0.0124281	0.103	1.021 (0.996 - 1.046)
	HLA DR on B cell (GCST90002116)	MR Egger	162	0.0135427	0.00709341	0.058	1.014 (1.000 - 1.028)
		Weighted median	162	-0.00175872	0.00644319	0.785	0.998 (0.986 - 1.011)
		Inverse variance weighted	162	0.00115988	0.00448681	0.796	1.001 (0.992 - 1.010)
		Simple mode	162	-0.00788451	0.0144444	0.586	0.992 (0.964 - 1.021)
		Weighted mode	162	-0.00104568	0.00854049	0.903	0.999 (0.982 - 1.016)
	HLA DR on CD14- CD16+ monocyte (GCST90001984)	MR Egger	178	0.00169722	0.00530919	0.75	1.002 (0.991 - 1.012)
		Weighted median	178	0.000985424	0.00564282	0.861	1.001 (0.990 - 1.012)
		Inverse variance weighted	178	0.000757751	0.00378219	0.841	1.001 (0.993 - 1.008)
		Simple mode	178	0.00955945	0.0107637	0.376	1.010 (0.989 - 1.031)
		Weighted mode	178	0.0056213	0.00501114	0.263	1.006 (0.996 - 1.016)
	HLA DR on CD14+ CD16- monocyte (GCST90001988)	MR Egger	186	-0.0115792	0.00749654	0.124	0.988 (0.974 - 1.003)
		Weighted median	186	-0.00771849	0.00610909	0.206	0.992 (0.981 - 1.004)
		Inverse variance weighted	186	-0.00478002	0.00426431	0.262	0.995 (0.987 - 1.004)
		Simple mode	186	0.00279166	0.013335	0.834	1.003 (0.977 - 1.029)
		Weighted mode	186	-0.00502164	0.0096993	0.605	0.995 (0.976 - 1.014)
	HLA DR on CD14+ CD16+ monocyte (GCST90002007)	MR Egger	181	-0.00601246	0.00771092	0.437	0.994 (0.979 - 1.009)
		Weighted median	181	-0.00278846	0.0063245	0.659	0.997 (0.985 - 1.010)
		Inverse variance weighted	181	-0.00322535	0.00442534	0.466	0.997 (0.988 - 1.005)
		Simple mode	181	0.0058637	0.0143097	0.682	1.006 (0.978 - 1.034)
		Weighted mode	181	-0.00053145	0.00953165	0.956	0.999 (0.981 - 1.018)
	HLA DR on CD14+ monocyte (GCST90001991)	MR Egger	176	-0.00157753	0.0109675	0.886	0.998 (0.977 - 1.020)
		Weighted median	176	0.00565847	0.00735203	0.442	1.006 (0.991 - 1.020)
		Inverse variance weighted	176	0.00203761	0.00544324	0.708	1.002 (0.991 - 1.013)
		Simple mode	176	0.0132838	0.0181912	0.466	1.013 (0.978 - 1.050)
		Weighted mode	176	0.00466504	0.0109652	0.671	1.005 (0.983 - 1.027)
	HLA DR on CD33+ HLA DR+ CD14- (GCST90002108)	MR Egger	181	0.00848406	0.00665255	0.204	1.009 (0.995 - 1.022)
		Weighted median	181	0.000871825	0.00455324	0.848	1.001 (0.992 - 1.010)
		Inverse variance weighted	181	0.00390997	0.00366008	0.285	1.004 (0.997 - 1.011)
		Simple mode	181	0.0118393	0.0113433	0.298	1.012 (0.990 - 1.035)
		Weighted mode	181	0.00399563	0.00693414	0.565	1.004 (0.990 - 1.018)
	HLA DR on CD33+ HLA DR+ CD14dim (GCST90002109)	MR Egger	152	-0.00035378	0.00685562	0.959	1.000 (0.986 - 1.013)
		Weighted median	152	-0.00432602	0.00588478	0.462	0.996 (0.984 - 1.007)
		Inverse variance weighted	152	-0.0022435	0.00410305	0.585	0.998 (0.990 - 1.006)
		Simple mode	152	-0.00587361	0.0127648	0.646	0.994 (0.970 - 1.019)
		Weighted mode	152	-0.00179628	0.00675898	0.791	0.998 (0.985 - 1.012)
	HLA DR on CD33dim HLA DR+ CD11b- (GCST90002111)	MR Egger	141	-0.00116115	0.0127932	0.928	0.999 (0.974 - 1.024)
		Weighted median	141	0.00102212	0.00623662	0.87	1.001 (0.989 - 1.013)
		Inverse variance weighted	141	0.00186185	0.00550061	0.735	1.002 (0.991 - 1.013)
		Simple mode	141	0.00798366	0.0175877	0.651	1.008 (0.974 - 1.043)
		Weighted mode	141	0.00692438	0.0142512	0.628	1.007 (0.979 - 1.035)
	HLA DR on monocyte (GCST90002010)	MR Egger	173	-0.0168425	0.00822587	0.042	0.983 (0.968 - 0.999)
		Weighted median	173	-0.00187139	0.00622468	0.764	0.998 (0.986 - 1.010)
		Inverse variance weighted	173	-0.00508686	0.00472382	0.282	0.995 (0.986 - 1.004)
		Simple mode	173	0.00595332	0.0132077	0.653	1.006 (0.980 - 1.032)
		Weighted mode	173	-0.0011135	0.00743235	0.881	0.999 (0.984 - 1.014)

## Sheet: Table S9
Table S9 MR Result of Pleiotropy Test from Immune Cells to AD(GCST90027158)
GWAS ID	Exposure	Outcome	Egger Intercept	Standard error	p value
GCST90001761	CD20 on switched memory B cell	AD	0.000162386	0.00196124	0.934108
GCST90001803	CD27 on IgD- CD38+ B cell	AD	-0.00484028	0.00347488	0.167109
GCST90001654	CD28- CD4-CD8- T cell Absolute Count	AD	-0.00120498	0.00190145	0.527414
GCST90001810	CD38 on CD3- CD19-	AD	0.00399387	0.00230671	0.0866935
GCST90001611	CD4+ CD8dim T cell %leukocyte	AD	-0.000647713	0.00229962	0.778619
GCST90001610	CD4+ CD8dim T cell %lymphocyte	AD	-0.0032671	0.00233815	0.164486
GCST90002116	HLA DR on B cell	AD	-0.00426176	0.00190611	0.0267458
GCST90001984	HLA DR on CD14- CD16+ monocyte	AD	0.000950777	0.00250212	0.704417
GCST90001988	HLA DR on CD14+ CD16- monocyte	AD	0.00216335	0.00196227	0.271697
GCST90002007	HLA DR on CD14+ CD16+ monocyte	AD	-0.000411948	0.00162931	0.80069
GCST90001991	HLA DR on CD14+ monocyte	AD	0.0008897	0.00201353	0.659123
GCST90002108	HLA DR on CD33+ HLA DR+ CD14-	AD	-0.00192961	0.00234259	0.411202
GCST90002109	HLA DR on CD33+ HLA DR+ CD14dim	AD	-0.000752708	0.00218406	0.73085
GCST90002111	HLA DR on CD33dim HLA DR+ CD11b-	AD	0.000882051	0.00336759	0.793768
GCST90002010	HLA DR on monocyte	AD	0.00379343	0.00217932	0.0835434

## Sheet: Sheet10
Table S10 MR Result of Pleiotropy Test from AD (GCST90027158) to Immune Cells
GWAS ID	Outcome	Exposure	Egger Intercept	Standard error	p value
GCST90001611	CD4+ CD8dim T cell %leukocyte	AD	-0.000301922	0.00288251	0.916619
GCST90001610	CD4+ CD8dim T cell %lymphocyte	AD	0.000438603	0.00287188	0.878673
